# Supplementary material for: Elucidation of the Neuroprotective Effects of Astaxanthin Against Amyloid β Toxicity in the SH-SY5Y Human Neuroblastoma Cell Line
Source: Molecules. 2025 Nov 3;30(21):4271. doi: 10.3390/molecules30214271 (PMC12608137; doi:10.3390/molecules30214271)
Supplement: Supplementary file 1 [file molecules-30-04271-s001.zip]

Archive with 1 entries (1 files):
- molecules-3936921-supplementary.pdf
